# Supplementary material for: Representing ECM composition and EMT pathways in gastric cancer using a new metastatic gene signature
Source: Front Cell Dev Biol. 2024 Nov 5;12:1481818. doi: 10.3389/fcell.2024.1481818 (PMC11573575; doi:10.3389/fcell.2024.1481818)
Supplement: Supplementary file 2 [file Table1.XLSX]

## Sheet: Sheet 1
GSEA_hallmark_Stage_IV_Vs_Stage_I.rnk_pval_adj_0.05
ID	Description	setSize	enrichmentScore	NES	pvalue	p.adjust	qvalues	rank	leading_edge	core_enrichment
EPITHELIAL_MESENCHYMAL_TRANSITION	EPITHELIAL_MESENCHYMAL_TRANSITION	170	0.738384	1.80706	0.000999001	0.00702811	0.00588821	1380	tags=58%, list=14%, signal=51%	BGN/SERPINE2/MGP/GEM/LAMA2/FSTL3/PDGFRB/SERPINH1/SLIT2/SERPINE1/MATN3/THY1/TIMP1/COL6A3/FSTL1/IGFBP3/SPARC/IGFBP4/LGALS1/EFEMP2/THBS2/FAP/HTRA1/COL4A2/COL3A1/FBLN5/COL1A2/COL5A1/RGS4/CDH11/VIM/TPM2/COL1A1/COMP/LUM/CTHRC1/MXRA5/COL5A2/COL4A1/GREM1/LOXL1/VCAM1/PFN2/TGFBI/NNMT/NID2/PRRX1/LAMC1/FLNA/TIMP3/FBN1/DPYSL3/DAB2/ELN/PLOD2/PCOLCE/COL16A1/BASP1/MYL9/COL6A2/GPC1/GJA1/DCN/COL12A1/PTHLH/EMP3/VEG…
ANGIOGENESIS	ANGIOGENESIS	30	0.739195	1.65682	0.001001	0.00702811	0.00588821	1857	tags=67%, list=18%, signal=55%	TIMP1/FSTL1/COL3A1/LUM/COL5A2/KCNJ8/STC1/FGFR1/SPP1/LPL/VAV2/SERPINA5/OLR1/S100A4/POSTN/ITGAV/THBD/JAG2/SLCO2A1/NRP1
MYOGENESIS	MYOGENESIS	150	0.625325	1.52173	0.000999001	0.00702811	0.00588821	2567	tags=58%, list=25%, signal=44%	IGFBP7/LAMA2/AEBP1/COL6A3/IGFBP3/SPARC/COL4A2/APOD/COL3A1/SOD3/TPM2/COL1A1/PTGIS/COX7A1/CRYAB/DES/CACNA1H/HSPB2/IGF1/COL6A2/COL15A1/DTNA/SGCA/FXYD1/ITGA7/PPP1R3C/EFS/MRAS/HDAC5/SPTAN1/AGRN/DMPK/MEF2C/GADD45B/CTF1/TNNT3/PTP4A3/GPX3/MEF2A/STC2/FABP3/PDLIM7/RIT1/FST/HSPB8/CNN3/ITGB5/MAPRE3/MYBPH/TAGLN/FGF2/TNNC2/NOS1/SVIL/GNAO1/WWTR1/PKIA/SPHK1/SORBS1/ACHE/CASQ2/ADAM12/MEF2D/MYOM2/SORBS3/PRNP/MYO1C/…
HEDGEHOG_SIGNALING	HEDGEHOG_SIGNALING	28	0.68145	1.51963	0.00100402	0.00702811	0.00588821	2614	tags=71%, list=26%, signal=53%	THY1/GLI1/DPYSL2/TLE3/HEY1/HEY2/UNC5C/OPHN1/ACHE/L1CAM/VLDLR/NRP1/RTN1/NRP2/MYH9/CDK6/PML/SCG2/CNTFR/NF1
COAGULATION	COAGULATION	102	0.589645	1.41663	0.000999001	0.00702811	0.00588821	1474	tags=32%, list=15%, signal=28%	MMP11/SERPINE1/TIMP1/SPARC/HTRA1/PLAT/CTSK/VWF/SERPING1/APOC1/USP11/COMP/TIMP3/FBN1/A2M/PEF1/THBS1/PLAU/CSRP1/PROS1/FURIN/PDGFB/CTSB/C1R/C1QA/FYN/S100A13/PROC/CRIP2/F8/C1S/OLR1/CFH
APICAL_JUNCTION	APICAL_JUNCTION	152	0.570738	1.39022	0.000999001	0.00702811	0.00588821	1845	tags=40%, list=18%, signal=33%	SLIT2/THY1/FSCN1/VWF/MSN/MYH10/CDH11/SGCE/JAM3/SYMPK/VCAM1/NRXN2/TGFBI/ITGA3/FBN1/LAYN/IRS1/EVL/COL16A1/MYL9/TSPAN4/FLNC/ICAM2/NLGN2/THBS3/GNAI2/GNAI1/AKT3/ACTG2/PLCG1/ACTN1/HRAS/NEGR1/NFASC/NLGN3/RRAS/CALB2/VAV2/LAMB3/TNFRSF11B/TRO/CLDN14/CLDN5/CD99/VCL/BAIAP2/NEXN/EPB41L2/JUP/CNTN1/INPPL1/ARHGEF6/CD276/PCDH1/PARD6G/LAMC2/TJP1/ACTB/GRB7/GAMT/SORBS3
UV_RESPONSE_DN	UV_RESPONSE_DN	120	0.565336	1.36776	0.000999001	0.00702811	0.00588821	2616	tags=48%, list=26%, signal=36%	PDGFRB/PTPRM/SERPINE1/COL3A1/FBLN5/COL1A2/RGS4/COL1A1/COL5A2/MAP1B/FZD2/LAMC1/DAB2/IGFBP5/IRS1/GJA1/ATXN1/TGFBR2/NR3C1/KIT/DLC1/AKT3/CAP2/RBPMS/COL11A1/RND3/VAV2/PIK3CD/FYN/TFPI/EFEMP1/KCNMA1/DUSP1/AMPH/CAV1/SYNE1/HAS2/IGF1R/TJP1/LTBP1/MAGI2/VLDLR/PIAS3/NRP1/PRKAR2B/NOTCH2/MTA1/SDC2/GRK5/ATP2B4/APBB2/PTPN21/SMAD7/NFIB/SLC22A18/SMAD3/ABCC1
HYPOXIA	HYPOXIA	159	0.501748	1.22375	0.00599401	0.0367133	0.0307587	1630	tags=29%, list=16%, signal=25%	BGN/SERPINE1/IGFBP3/COL5A1/TGFB3/CHST3/TGFBI/GPC3/PGF/STC1/GPC1/SRPX/ERRFI1/DTNA/HAS1/DCN/PPP1R3C/IDS/NR3C1/LOX/DDIT4/CSRP2/DPYSL4/DDIT3/RRAGD/PIM1/PDGFB/AMPD3/SLC2A3/STC2/B3GALT6/CXCR4/EFNA1/SCARB1/DUSP1/HEXA/CAV1/ATF3/SDC4/NAGK/ANKZF1/S100A4/WSB1/HK1/PFKFB3/HMOX1
